# Supplementary material for: Effectiveness of Body Roundness Index (BRI) and a Body Shape Index (ABSI) in Predicting Hypertension: A Systematic Review and Meta-Analysis of Observational Studies
Source: Int J Environ Res Public Health. 2021 Nov 4;18(21):11607. doi: 10.3390/ijerph182111607 (PMC8582804; doi:10.3390/ijerph182111607)
Supplement: Supplementary file 1 [file ijerph-18-11607-s001.zip]

Archive with 1 entries (1 files):
- ijerph-1408412-supplementary.pdf
